# Supplementary material for: Epidemiological characteristics and post-exposure prophylaxis of human rabies in Chongqing, China, 2007–2016
Source: BMC Infect Dis. 2018 Jan 3;18:6. doi: 10.1186/s12879-017-2830-x (PMC5751830; doi:10.1186/s12879-017-2830-x)
Supplement: Additional file 1: Tables S1. — The monthly distribution of human rabies cases in Chongqing from 2007 to 2016. Table S2. Comparison of the population distribution of human cases with that of the local population in Chongqing. Table S3. The interval of exposure and treatment time for PEP. Table S4. The proportion of cases that sought medical treatment. Table S5. The proportion of cases with exposure on head/neck. Table S6. PEP ambulant clinic conditions in Chongqing, 2016. (XLSX 20 kb) [file 12879_2017_2830_MOESM1_ESM.xlsx]

## Sheet: Table S1
Table S1 The monthly distribution of human rabies cases in Chongqing from 2007 to 2016.
Month	2007	2008	2009	2010	2011	2012	2013	2014	2015	2016
Jan	6	10	6	6	4	0	1	3	0	1
Feb	5	7	11	4	1	4	2	3	0	1
Mar	4	12	10	7	4	4	0	0	1	2
Apr	3	8	12	7	10	6	4	1	0	0
May	10	18	11	9	5	2	4	4	6	2
Jun	14	13	8	8	15	4	1	5	4	1
Jul	16	25	16	12	5	5	3	2	1	4
Aug	20	18	14	13	11	6	2	4	3	2
Sep	17	20	13	8	11	5	4	1	3	2
Oct	37	24	8	11	12	4	5	3	3	2
Nov	27	10	9	4	3	3	3	2	2	1
Dec	16	8	7	5	6	4	0	2	4	4
Total	175	173	125	94	87	47	29	30	27	22

## Sheet: Table S2
Table S2 Comparison of the population distribution of human cases with that of the local population in Chongqing
Variables	Proportion of the cases (%)	Proportion of the local population (%)	Pearson c2 value	P value
Farmer
Yes	71.8	54.9	6.23	0.01
No	28.2	45.1
Gender
Male	65.3	50.6	4.02	0.04
Female	34.7	49.4
Age Group
0 to 14 years	18.1	17.5	2.6	0.27
15 to 64 years	62.4	70.9
65 years and above	19.5	11.6

## Sheet: Table S3
Table S3 The interval of exposure and treatment time for PEP
Treatment time for PEP (days)	Cases in rual areas		Cases in urban areas		Total		Pearson c2 value	P value
	No.	Proportion (%)	No.	Proportion (%)	No.	Proportion (%)
0	143	67.4	45	90	188	71.8	10.93	0.03
1	44	20.8	3	6	47	17.9
2	14	6.6	1	2	15	5.7
3	4	1.9	1	2	5	1.9
≥4	7	3.3	0	0	7	2.7

## Sheet: Table S4
Table S4 The proportion of cases that sought medical treatment
Medical treatment in hospitals	Cases in rual areas		Cases in urban areas		Total		Pearson c2 value	P value
	No.	Proportion (%)	No.	Proportion (%)	No.	Proportion (%)
No*	178	93.2	31	46.3	209	81	70.99	<0.01
Yes	13	6.8	36	53.7	49	19

## Sheet: Table S5
Table S5 The proportion of cases with exposure on head/neck
Exposure site	Children cases		Other cases		Total		Pearson c2 value	P value
	No.	Proportion (%)	No.	Proportion (%)	No.	Proportion (%)
Head/neck	36	38.3	64	14.1	100	18.2	30.57	<0.01
Other sites	58	61.7	390	85.9	448	81.8
* "Children" refers to cases less than 15 years old.

## Sheet: Table S6
Table S6 PEP ambulant clinic conditions in Chongqing, 2016
Service category	Rural areas		Urban areas		Total		Pearson c2 value	P value
	No.	Proportion (%)	No.	Proportion (%)	No.	Proportion (%)
Wound treatment
Yes	673	78	111	80.4	784	78.3	0.42	0.52
No	190	22	27	19.6	217	21.7
Vaccination of human rabies
Yes	782	90.6	120	87	902	90.1	1.77	0.18
No	81	9.4	18	13	99	9.9
Rabies immunoglobulin injection
Yes	296	34.3	76	55.1	372	37.2	21.99	<0.01
No	567	65.7	62	44.9	629	62.8
